# Supplementary material for: Sex-specific impact of B cell-derived IL-10 on tuberculosis resistance
Source: Front Immunol. 2025 Apr 7;16:1524500. doi: 10.3389/fimmu.2025.1524500 (PMC12009811; doi:10.3389/fimmu.2025.1524500)
Supplement: Supplementary file 2 [file Table1.xlsx]

## Sheet: ALL_normalized_data
Table S3
		ALL - normalized log2 count data
sex	genetic background	name	Socs1-mRNA	Cxcl15-mRNA	Rnf114-mRNA	Rbck1-mRNA	Vrk3-mRNA	Jun-mRNA	Il1rap-mRNA	Tap2-mRNA	Hspb1-mRNA	Il9-mRNA	Stat5b-mRNA	Il1f6-mRNA	Il10-mRNA	Pdhb-mRNA	Dhx58-mRNA	Peli1-mRNA	Lag3-mRNA	H2-DMb1-mRNA	Runx3-mRNA	Ms4a1-mRNA	Itgam-mRNA	Plau-mRNA	Rela-mRNA	Cebpb-mRNA	Gzme-mRNA	Smad4-mRNA	Cd79a-mRNA	Ripk1-mRNA	Cd86-mRNA	Acvr1-mRNA	Ccl5-mRNA	Cd3g-mRNA	Dtx3l-mRNA	Il23a-mRNA	Ackr2-mRNA	Il1f9-mRNA	Il5-mRNA	Ifih1-mRNA	Arrb2-mRNA	Fcrlb-mRNA	Ndufs8-mRNA	Klrb1-mRNA	Ptk2b-mRNA	Lancl1-mRNA	Tlr7-mRNA	Ptpn6-mRNA	Lcn2-mRNA
female	B cell IL-10 KO	20230802_230802 Goldmann Mm Host Response_08 8_08.RCC	7.41839	13.9626	10.8938	9.19023	7.41839	10.5951	6.96184	11.4567	9.99438	3.18573	8.67438	-0.136195	3.56425	9.46558	8.73417	9.73263	7.67759	12.095	7.39519	9.43934	9.39324	8.00846	9.32733	11.3119	3.18573	9.47114	10.207	7.78267	9.5538	7.57805	13.3498	9.57805	10.676	2.86381	6.9082	5.67116	1.44877	9.78416	9.94462	3.56425	9.94994	2.44877	9.62536	8.4107	7.33141	10.3913	14.1255
female	B cell IL-10 KO	20230802_230802 Goldmann Mm Host Response_09 9_09.RCC	7.32103	14.0337	10.7677	8.98095	7.77068	10.5128	7.02969	11.3561	10.2041	2.67717	8.734	1.86981	5.07927	9.35363	8.46973	9.61297	7.57025	12.0457	7.08898	8.75856	10.0221	8.30444	9.26856	11.4397	2.19174	9.35564	9.5387	7.80645	9.34352	7.43206	13.4911	9.69954	10.3914	1.86981	7.02969	5.45478	2.19174	9.57199	9.95196	3.32925	9.8356	2.67717	9.51547	8.26213	7.20073	10.4157	14.2494
female	B cell IL-10 KO	20230802_230802 Goldmann Mm Host Response_12 12_12.RCC	7.63748	13.5887	10.8858	9.09881	7.87473	10.3234	6.5439	11.5233	9.84636	1.94399	8.66509	-0.0560107	4.46755	9.33845	8.71878	9.80663	7.87473	12.1749	7.79574	10.1387	9.91553	8.31468	9.22939	11.2949	2.75134	9.34487	10.6453	7.72535	9.92841	7.58785	13.4787	9.95522	10.6625	2.94399	6.68546	6.5587	2.26592	9.69721	10.1461	4.33631	9.80352	2.26592	9.95661	8.39932	7.42781	10.8304	14.6104
female	littermate	20230802_230802 Goldmann Mm Host Response_07 7_07.RCC	7.35193	14.0582	10.9129	9.17597	7.88567	10.7386	6.95909	11.3779	10.4325	1.92567	8.65359	2.73302	5.09559	9.34983	8.50687	9.80984	7.75222	12.0446	7.31799	9.89577	9.61217	8.09057	9.28102	11.457	3.62611	9.59986	10.4215	7.90295	9.46094	7.56229	13.205	9.59809	10.4908	2.2476	7.0237	6.11549	2.51063	9.70375	9.77273	4.09559	9.79603	2.73302	9.57851	8.59455	7.40948	10.5946	14.2109
female	littermate	20230802_230802 Goldmann Mm Host Response_10 10_10.RCC	7.83963	13.4387	10.8552	9.11552	7.68895	10.3689	6.88655	11.5542	9.95143	1.50573	8.80035	0.920767	4.82766	9.33016	8.58965	9.73294	7.98146	12.1636	7.77252	10.4887	9.83814	8.29145	9.23592	11.4806	1.92077	9.26284	10.8894	7.86913	9.80799	7.32165	13.6126	10.0667	10.6939	3.09069	6.79113	6.82766	0.920767	9.64187	10.0267	4.77875	9.86913	1.92077	9.7054	8.36371	7.13022	10.9383	14.4773
female	littermate	20230802_230802 Goldmann Mm Host Response_11 11_11.RCC	7.57662	13.6147	10.8355	9.07531	7.59799	10.5143	6.94793	11.4681	9.96859	1.51053	8.74255	2.24749	4.73292	9.32217	8.87685	9.77419	8.05485	12.1637	7.54762	9.78975	9.6987	8.12524	9.24071	11.3055	2.24749	9.43336	10.3695	7.95899	9.61207	7.5329	13.2475	9.70693	10.5549	1.92557	6.71998	5.17349	-0.0744346	9.76634	10.0829	3.62601	9.86367	3.24749	9.78199	8.26542	7.50299	10.7313	14.0455
male	B cell IL-10 KO	20230802_230802 Goldmann Mm Host Response_01 1_01.RCC	7.73742	13.999	10.7864	9.23089	7.60522	10.5887	6.77028	11.4657	9.54762	0.975866	8.83073	2.29779	4.78322	9.34	8.61611	9.77028	8.14077	12.1552	7.41049	9.5514	9.51308	8.14579	9.26819	11.3757	2.78322	9.44347	10.4896	7.63408	9.61792	7.51502	13.474	9.53045	10.5208	2.29779	6.57578	5.67631	-0.0241344	9.67457	9.8416	4.22379	9.84469	2.97587	9.6305	8.55707	6.87068	10.5362	14.1897
male	B cell IL-10 KO	20230802_230802 Goldmann Mm Host Response_02 2_02.RCC	7.90975	14.0754	10.8325	9.05284	7.56369	10.4306	7.10752	11.6154	10.094	2.18865	8.6316	1.77362	4.09554	9.23305	8.72004	9.5702	7.75851	12.1613	7.42706	9.28669	9.88562	8.53738	9.06824	11.6378	2.18865	9.36607	9.97165	7.83251	9.62328	7.30759	13.7956	9.52404	10.6964	2.51058	6.47406	6.87515	1.18865	9.71613	9.8804	4.09554	9.71808	3.18865	9.6583	8.26547	7.03414	10.489	15.0427
male	B cell IL-10 KO	20230802_230802 Goldmann Mm Host Response_05 5_05.RCC	7.21724	13.8509	10.7384	9.18647	7.69865	10.6042	7.32549	11.3233	10.2565	1.95045	8.67155	2.53542	4.47402	9.33416	8.34277	9.81619	7.64394	12.0309	7.28137	9.51841	9.57799	8.16962	9.19125	11.5046	2.53542	9.55963	10.2231	7.93914	9.43427	7.64394	13.4112	9.42821	10.3934	2.53542	6.86932	5.53542	1.95045	9.56148	9.90174	3.75781	9.79438	2.95045	9.65089	8.6647	6.84527	10.505	14.1445
male	littermate	20230802_230802 Goldmann Mm Host Response_03 3_03.RCC	7.28065	13.8695	10.8963	9.40868	7.7361	11.128	6.71199	11.6462	9.92626	0.236257	8.74008	0.236257	3.23626	9.3936	8.6414	9.65832	7.46508	12.0946	7.61996	9.58499	9.48181	8.07546	9.42113	11.4469	2.23626	9.55819	10.6657	7.85831	9.44083	7.59381	13.3407	9.1817	10.4566	1.23626	7.59381	6.34478	1.23626	9.62643	9.93149	4.48418	9.84544	1.82122	9.63072	8.75589	6.92276	10.4901	13.9905
male	littermate	20230802_230802 Goldmann Mm Host Response_04 4_04.RCC	7.54671	13.6947	10.8704	9.21063	7.90427	10.7425	6.85414	11.536	9.93903	1.22479	8.86503	0.224787	4.74835	9.48688	8.49157	9.91653	7.98634	12.0106	7.74835	10.2895	9.43424	8.19057	9.36434	11.3023	3.03214	9.63205	10.8686	8.05133	9.6615	7.65941	13.6704	9.63418	10.4892	3.39471	6.76395	5.65105	0.224787	9.5422	10.0718	3.80975	9.98966	2.80975	9.74442	8.66358	7.05768	10.7425	13.9451
male	littermate	20230802_230802 Goldmann Mm Host Response_06 6_06.RCC	7.89324	13.5964	10.8692	9.20559	7.62542	10.6886	6.57429	11.8382	9.57614	1.55934	8.73924	0.974373	4.2223	9.2294	8.80726	9.60555	8.00228	12.227	7.86312	10.1305	9.71752	8.40064	9.36239	11.4163	3.2963	9.34941	11.1069	7.72926	9.83235	7.40064	13.9058	9.47422	10.5909	2.97437	7.04046	5.58908	1.97437	9.59459	10.0972	4.2963	9.71752	2.78173	9.85242	8.42146	7.07241	10.7031	14.3128
		ALL - normalized linear count data
sex	genetic background	name	Socs1-mRNA	Cxcl15-mRNA	Rnf114-mRNA	Rbck1-mRNA	Vrk3-mRNA	Jun-mRNA	Il1rap-mRNA	Tap2-mRNA	Hspb1-mRNA	Il9-mRNA	Stat5b-mRNA	Il1f6-mRNA	Il10-mRNA	Pdhb-mRNA	Dhx58-mRNA	Peli1-mRNA	Lag3-mRNA	H2-DMb1-mRNA	Runx3-mRNA	Ms4a1-mRNA	Itgam-mRNA	Plau-mRNA	Rela-mRNA	Cebpb-mRNA	Gzme-mRNA	Smad4-mRNA	Cd79a-mRNA	Ripk1-mRNA	Cd86-mRNA	Acvr1-mRNA	Ccl5-mRNA	Cd3g-mRNA	Dtx3l-mRNA	Il23a-mRNA	Ackr2-mRNA	Il1f9-mRNA	Il5-mRNA	Ifih1-mRNA	Arrb2-mRNA	Fcrlb-mRNA	Ndufs8-mRNA	Klrb1-mRNA	Ptk2b-mRNA	Lancl1-mRNA	Tlr7-mRNA	Ptpn6-mRNA	Lcn2-mRNA
female	B cell IL-10 KO	20230802_230802 Goldmann Mm Host Response_08 8_08.RCC	171.064	15964.5	1902.63	584.166	171.064	1546.86	124.659	2810.73	1020.02	9.09916	408.552	0.909916	11.8289	707.005	425.841	850.772	204.731	4374.88	168.334	694.266	672.428	257.506	642.401	2542.31	9.09916	709.735	1181.98	220.2	751.591	191.082	10439.5	764.33	1636.03	7.27933	120.109	50.9553	2.72975	881.709	985.439	11.8289	989.079	5.4595	789.807	340.309	161.055	1343.04	17872.6
female	B cell IL-10 KO	20230802_230802 Goldmann Mm Host Response_09 9_09.RCC	159.9	16771.2	1743.37	505.284	218.378	1461.03	130.661	2621.45	1179.61	6.396	425.791	3.65486	33.8074	654.219	354.521	783.053	190.053	4227.76	136.143	433.101	1039.81	316.145	616.757	2777.69	4.56857	655.133	743.763	223.86	649.651	172.692	11513.7	831.48	1343.16	3.65486	130.661	43.8583	4.56857	761.124	990.466	10.0509	913.714	6.396	731.885	307.008	147.108	1366	19475.8
female	B cell IL-10 KO	20230802_230802 Goldmann Mm Host Response_12 12_12.RCC	199.118	12320.3	1892.1	548.295	234.709	1281.28	93.3063	2943.48	920.558	3.84768	405.93	0.96192	22.1242	647.372	421.321	895.548	234.709	4623.95	222.204	1127.37	965.768	318.396	600.238	2512.54	6.73344	650.258	1601.6	211.622	974.425	192.384	11415.1	992.702	1620.84	7.69536	102.925	94.2682	4.8096	830.137	1133.14	20.2003	893.624	4.8096	993.664	337.634	172.184	1820.92	25013.8
female	littermate	20230802_230802 Goldmann Mm Host Response_07 7_07.RCC	163.362	17059	1928.06	578.417	236.496	1708.66	124.421	2661.29	1381.93	3.79913	402.707	6.64847	34.1921	652.5	363.766	897.544	215.6	4224.63	159.563	952.631	782.62	272.587	622.107	2811.35	12.3472	775.972	1371.48	239.345	704.738	189.007	9442.73	775.022	1438.92	4.74891	130.12	69.3341	5.69869	833.908	874.749	17.0961	888.996	6.64847	764.574	386.561	170.011	1546.24	18962.4
female	littermate	20230802_230802 Goldmann Mm Host Response_10 10_10.RCC	229.068	11103.2	1852.42	554.684	206.35	1322.35	118.32	3007.22	990.102	2.83968	445.83	1.89312	28.3968	643.661	385.25	850.958	252.732	4587.98	218.655	1436.88	915.324	313.312	602.959	2857.67	3.78624	614.318	1896.91	233.8	896.393	159.969	12525.8	1072.45	1656.48	8.51905	110.748	113.587	1.89312	798.897	1043.11	27.4503	935.202	3.78624	834.866	329.403	140.091	1962.22	22808.3
female	littermate	20230802_230802 Goldmann Mm Host Response_11 11_11.RCC	190.893	12543.8	1827.25	539.438	193.742	1462.56	123.463	2833	1001.95	2.84914	428.321	4.74857	26.592	640.107	470.109	875.637	265.92	4588.07	187.094	885.134	831	279.216	604.968	2530.99	4.74857	691.392	1322.95	248.825	782.565	185.194	9725.07	835.749	1504.35	3.79886	105.418	36.0891	0.949714	870.888	1084.57	12.3463	931.67	9.49714	880.385	307.707	181.395	1699.99	16908.7
male	B cell IL-10 KO	20230802_230802 Goldmann Mm Host Response_01 1_01.RCC	213.4	16372.8	1766.21	600.864	194.715	1540.02	109.159	2828.29	748.375	1.96682	455.319	4.91705	27.5355	648.068	392.381	873.269	282.239	4561.06	170.13	750.342	730.674	283.222	616.598	2657.18	6.88387	696.255	1437.75	198.649	785.745	182.914	11378.1	739.525	1469.22	4.91705	95.3908	51.1373	0.98341	817.214	917.522	18.6848	919.489	7.86728	792.629	376.646	117.026	1484.95	18686.8
male	B cell IL-10 KO	20230802_230802 Goldmann Mm Host Response_02 2_02.RCC	240.477	17263	1823.52	531.1	189.19	1380.18	137.904	3137.59	1092.97	4.5588	396.615	3.4191	17.0955	601.761	421.689	760.18	216.543	4580.45	172.095	624.555	945.951	371.542	536.799	3186.6	4.5588	659.886	1004.08	227.94	788.672	158.418	14220	736.246	1659.4	5.6985	88.8966	117.389	2.2794	841.098	942.532	17.0955	842.238	9.1176	808.047	307.719	131.065	1437.16	33752.2
male	B cell IL-10 KO	20230802_230802 Goldmann Mm Host Response_05 5_05.RCC	148.801	14775.7	1708.31	582.643	207.742	1556.61	160.396	2562.47	1223.26	3.86496	407.753	5.79744	22.2235	645.449	324.657	901.502	200.012	4184.79	155.565	733.377	764.296	287.94	584.575	2905.49	5.79744	754.634	1195.24	245.425	691.828	200.012	10893.4	688.929	1345.01	5.79744	116.915	46.3795	3.86496	755.6	956.578	13.5274	887.975	7.72992	803.912	405.821	114.983	1453.23	18110.2
male	littermate	20230802_230802 Goldmann Mm Host Response_03 3_03.RCC	155.487	14966.8	1905.9	679.667	213.206	2238.07	104.836	3205.15	972.972	1.17793	427.59	1.17793	9.42346	672.6	399.319	808.062	176.69	4373.66	196.715	768.012	715.005	269.747	685.557	2791.7	4.71173	753.877	1624.37	232.053	694.98	193.181	10374.1	580.721	1405.27	2.35587	193.181	81.2774	2.35587	790.393	976.506	22.3807	919.965	3.5338	792.749	432.301	121.327	1438.26	16276.7
male	littermate	20230802_230802 Goldmann Mm Host Response_04 4_04.RCC	186.977	13259	1872.1	592.482	239.564	1713.17	115.692	2969.42	981.628	2.33721	466.273	1.1686	26.8779	717.523	359.93	966.436	253.587	4126.34	215.023	1251.58	691.814	292.151	659.093	2525.35	8.18023	793.482	1869.77	265.273	809.843	202.169	13038.1	794.651	1437.38	10.5174	108.68	50.25	1.1686	745.57	1076.28	14.0233	1016.69	7.01163	857.756	405.506	133.221	1713.17	15772.7
male	littermate	20230802_230802 Goldmann Mm Host Response_06 6_06.RCC	237.739	12386	1870.48	590.419	197.461	1650.42	95.2922	3661.38	763.32	2.94718	427.341	1.96479	18.6655	600.242	447.971	779.038	256.405	4794.08	232.827	1120.91	841.911	337.943	658.204	2733.02	9.82394	652.309	2205.47	212.197	911.661	168.972	15348.9	711.253	1542.36	7.85915	131.641	48.1373	3.92957	773.144	1095.37	19.6479	841.911	6.87676	924.432	342.855	134.588	1667.12	20351.3
[truncated: 726 more columns]
